# Supplementary material for: A Novel Single-Color FRET Sensor for Rho-Kinase Reveals Calcium-Dependent Activation of RhoA and ROCK
Source: Sensors (Basel). 2024 Oct 26;24(21):6869. doi: 10.3390/s24216869 (PMC11548655; doi:10.3390/s24216869)
Supplement: Supplementary file 1 [file sensors-24-06869-s001.zip]

Archive with 2 entries (2 files):
- sensors-3189046_supplemental_figures.pdf
- Supplemental_movie.mov
